# Supplementary material for: Characteristics of Cellulose Nanofibrils from Transgenic Trees with Reduced Expression of Cellulose Synthase Interacting 1
Source: Nanomaterials (Basel). 2022 Oct 2;12(19):3448. doi: 10.3390/nano12193448 (PMC9565832; doi:10.3390/nano12193448)
Supplement: Supplementary file 1 [file nanomaterials-12-03448-s001.zip]

Archive with 1 entries (1 files):
- nanomaterials-1841392-supplementary.pdf
